# Supplementary material for: Family functioning, trauma exposure and PTSD: A cross sectional study
Source: J Affect Disord. 2019 Feb 15;245:645–52. doi: 10.1016/j.jad.2018.11.056 (PMC6362264; doi:10.1016/j.jad.2018.11.056)
Supplement: Supplementary file 1 [file mmc1.zip › Data Profile.xml]

<?xml version="1.0" encoding="UTF-8" standalone="no"?><data:data><datasets><author>matthew.hotopf@kcl.ac.uk</author><type>0</type><dataset><value>1</value><reason>The authors do not have permission to share data</reason><comments/></dataset></datasets></data:data>
